# Supplementary material for: Evaluation of a Trio Toscana Virus Real-Time RT-PCR Assay Targeting Three Genomic Regions within Nucleoprotein Gene
Source: Pathogens. 2021 Feb 24;10(3):254. doi: 10.3390/pathogens10030254 (PMC7996202; doi:10.3390/pathogens10030254)
Supplement: Supplementary file 1 [file pathogens-10-00254-s001.zip]

Archive with 1 entries (1 files):
- pathogens-996164-supplementary.pdf
